# Supplementary material for: Folate‐Associated DNA Methylation and Chemotherapy‐Induced Toxicities in Patients With Colorectal Cancer
Source: Mol Nutr Food Res. 2025 May 27;69(14):e70127. doi: 10.1002/mnfr.70127 (PMC12280844; doi:10.1002/mnfr.70127)
Supplement: Supplementary file 2 — Supporting information [file MNFR-69-e70127-s001.xlsx]

## Sheet: Index
Name sheet	Data
Supplementary File 4	overlapping genes and CpGs between folate associated methylation and methylation associated HFS
Supplementary File 5	overlapping genes and CpGs between folate associated methylation and methylation associated TCP
Supplementary File 6	overlapping genes and CpGs between folate associated methylation and methylation associated neutropenia

## Sheet: Supplementary File 4
Supplementary File 4
Overlapping genes and CpGs between folate associated methylation and methylation associated HFS
Gene annotation	CpGs
PPT2	cg01311181
PRRT1	cg02123616
NR3C1	cg03467405
SDCCAG8	cg04017276
AKT3	cg07345515
CUX1	cg11257728
PHF12	cg14161269
SEZ6	cg15196806
TMC6	cg15624376
SNCA	cg15818715
KIAA0408	cg16651126
MKL1	cg16651126
SH3PXD2A	cg17626960
EPG5	cg18465945
TMEM33	cg19603134
FBXO31	cg19653345
C10orf54	cg20161965
LSP1	cg24566261
NFIX	cg24768116
GFRA2	cg25390165
KDM2B
NFAM1
40057
SPIDR
PPT2
AMN
NR3C1
ARID1B
AKT3
CUX1
DDR1
KIFC3
MKL1
CORIN
SH3PXD2A
PDLIM4
COL9A3
TMEM33
GPATCH1
DRC1
COL8A2
GPR180
KRTCAP3
FBXO31
LAMA3
MAST3
C10orf54
LSP1
TNNI2
ESRP2
CEP85
CHD7
KDM2B
RGL3
WNT9B
KCNE1
ANKRD44
CDH3
HOXA5
HOXA4
SYNGAP1
GPR19
TNXB
TERT
PTPRN2
PANX1
LEFTY2
PRPF3
USP7
ENSA
PFDN1
ERI3
ALG14
PPP2R5C
CREB3L2
LPXN
C15orf26
PRKCH
PARVG
COG3
NUP35
CDKAL1
HHLA3
NUP98
TNFRSF1A
HOXA4
GNB2L1
ZRANB3
USP7
SERPINA12
CWC22
GPT2
RASGRP3
ZNF721
CDH22
ERI3
CHID1
LRP2
FAM189A1
TRPC3
GFOD2
ZFP91
DYRK1B
FBL
PEMT
PKIB
PARVG
RECQL5
SAP30BP
NAF1
NUP35
TOM1L2
CNGA4
CDKAL1
HHLA3
C11orf58
CBR4
MYT1L

## Sheet: Supplementary File 5
Supplementary File 5
Overlapping genes and CpGs between folate associated methylation and methylation associated TCP
Gene annotation	CpGs
PPT2	cg18082788
ARID1B	cg00073460
SDCCAG8	cg04275695
AKT3	cg09678939
ZC3H12D	cg13136655
SLC16A1	cg15132169
40057	cg17501395
SPIDR	cg18951352
ANKRD44	cg19025461
FLJ37453	cg17218813
PFDN1	cg27615366
PPP2R5C	cg14161269
CREB3L2	cg19904425
LPXN	cg11257728
PARVG
NODAL
SDCCAG10
FAM126A
C2orf34
PRRT1
NR3C1
ARID1B
AKT3
SEZ6
TMC6
MKL1
PDLIM4
EPG5
HIF3A
C1QL4
LSP1
CHD7
SPIDR
WNT9B
SYNGAP1
TNXB
PTPRN2
PANX1
BRCA1
ZRANB3
GLIPR1L2
SERPINA12
C10orf26
PINX1
CDH22
FAM189A1
FBRSL1
PARVG
NODAL
RECQL5
SAP30BP
CSNK1A1
CNGA4
CDKAL1
MYT1L

## Sheet: Supplementary File 6
Supplementary File 6
Overlapping genes and CpGs between folate associated methylation and methylation associated neutropenia
Gene annotation	CpGs
PPT2	cg18082788
ZC3H12D	cg00073460
NFIX	cg04275695
PARVG	cg09678939
	cg13136655
	cg15132169
	cg17501395
	cg18951352
	cg03467405
	cg04017276
	cg01311181
	cg15818715
	cg19653345
	cg19603134
	cg11257728
